# Supplementary material for: Copper(II) Perfluorinated Carboxylate Complexes with Small Aliphatic Amines as Universal Precursors for Nanomaterial Fabrication
Source: Materials (Basel). 2021 Dec 4;14(23):7451. doi: 10.3390/ma14237451 (PMC8659220; doi:10.3390/ma14237451)
Supplement: Supplementary file 1 [file materials-14-07451-s001.zip]

Archive with 1 entries (1 files):
- materials-1468918-supplementary.pdf
